# Supplementary material for: PD-L1/PD-1 Expression in the Treatment of Oral Squamous Cell Carcinoma and Oral Potentially Malignant Disorders: An Overview of Reviews
Source: J Pers Med. 2025 Mar 25;15(4):126. doi: 10.3390/jpm15040126 (PMC12028576; doi:10.3390/jpm15040126)
Supplement: Supplementary file 1 [file jpm-15-00126-s001.zip]

Archive with 1 entries (1 files):
- jpm-3475360-supplementary.pdf
